# Supplementary material for: Revision of the genus Phloeoditica Schedl - with description of two new genera and two new species in Phloeosinini (Coleoptera, Curculionidae, Scolytinae)
Source: Zookeys. 2010 Sep 17;(56):141–56. doi: 10.3897/zookeys.56.522 (PMC3088322; doi:10.3897/zookeys.56.522)
Supplement: XML Treatment for Phloeoditica [file zookeys.56.522-treatment1.xml]

<!DOCTYPE tp:taxon-treatment
  PUBLIC "-//TaxonX//DTD Taxonomic Treatment Publishing DTD v0 20100105//EN" "tax-treatment-NSO.dtd">
<tp:taxon-treatment xmlns:tp="http://www.plazi.org/taxpub"><tp:treatment-meta><mixed-citation publication-type="journal"><person-group><name><surname>Jordal</surname><given-names>Bjarte H.</given-names></name></person-group><article-title>Revision of the genus <italic>Phloeoditica</italic> Schedl - with description of two new genera and two new species in Phloeosinini (Coleoptera, Curculionidae, Scolytinae)</article-title><source>Zookeys</source><day>17</day><month>9</month><year>2010</year><volume>2010</volume><issue>56</issue><fpage>141</fpage><lpage>156</lpage><pub-id pub-id-type="doi">10.3897/zookeys.56.522</pub-id></mixed-citation></tp:treatment-meta><tp:nomenclature><tp:taxon-name>
                    	<tp:taxon-name-part taxon-name-part-type="genus">Phloeoditica</tp:taxon-name-part>
                    </tp:taxon-name><tp:taxon-authority>Schedl</tp:taxon-authority><tp:nomenclature-citation-list><tp:nomenclature-citation><tp:taxon-name>Phloeoditica</tp:taxon-name><comment><xref ref-type="bibr" rid="B10">Schedl 1963: 260</xref></comment></tp:nomenclature-citation><tp:nomenclature-citation><tp:taxon-name>Phloeoditica</tp:taxon-name><comment>: <xref ref-type="bibr" rid="B9">Schedl 1962: 189</xref> (<xref ref-type="bibr" rid="B1">Alonso-Zarazaga and Lyal 2009</xref>: unavailable name)</comment></tp:nomenclature-citation></tp:nomenclature-citation-list></tp:nomenclature><tp:treatment-sec sec-type="Type species"><title>Type species:</title><p><tp:taxon-name>Kissophagus curtus</tp:taxon-name> Eggers</p></tp:treatment-sec><tp:treatment-sec sec-type="Diagnosis"><title>Diagnosis.</title><p>Typical phloeosinine having a 5-segmented funicle and flattened club with oblique sutures and broadly separated pro- and mesocoxae. Readily recognised by a unique pair of long denticles at the outer apical margin of protibiae, and an unusually long and laterally curved inner uncus.<!--PageBreak--></p></tp:treatment-sec><tp:treatment-sec sec-type="Description"><title>Description.</title><p>Size range 1.7–2.5 mm. Frons convex to moderately flattened in both sexes; antennal funicle 5-segmented, large club with two oblique sutures, the first marked by a septum, the second suture only marked by setae. Pronotum smooth, densely punctured, with short bristle-like setae. Scutellum not visible from above. Elytra with interstrial ground vestiture consisting of hair-like or scale-like setae; mesal grove immediately behind scutellum without interlocking nodules and cavities. Metepisternum clothed by plumose scales; sclerolepidia present, small and hair-like. Postnotum fused to metanotum; scutoscutellar suture parallel to scutellar groove for less than one-third of its length, then gradually curved laterally. Pleural suture nearly straight. Procoxae and metacoxae broadly separated. Outer apical angle of protibiae with a pair of projecting long socketed denticles, mostly embedded in cuticle; inner mucro extended into a large uncus curved towards outer margin.</p></tp:treatment-sec><tp:treatment-sec sec-type="Comments"><title>Comments:</title><p>The name <tp:taxon-name>Phloeoditica</tp:taxon-name> is feminine as documented by <xref ref-type="bibr" rid="B1">Alonso-Zarazaga and Lyal (2009)</xref>.</p></tp:treatment-sec><tp:treatment-sec sec-type="Taxa included"><title>Taxa included:</title><p><tp:taxon-name>Phloeoditica curta</tp:taxon-name> (Eggers, 1925), <tp:taxon-name>Phloeoditica elegans</tp:taxon-name> <xref ref-type="bibr" rid="B10">Schedl (1963)</xref>.</p></tp:treatment-sec><tp:treatment-sec sec-type="Taxa excluded"><title>Taxa excluded:</title><p><tp:taxon-name>Phloeoditica phloeosinoides</tp:taxon-name> <xref ref-type="bibr" rid="B2">Browne (1966)</xref> to <tp:taxon-name>Asiophilus</tp:taxon-name>, <tp:taxon-name>Phloeoditica setosa</tp:taxon-name> (Eggers, 1939) to <tp:taxon-name>Pseudoxylechinus</tp:taxon-name>, <tp:taxon-name>Pseudoxylechinus obscura</tp:taxon-name> Schedl, 1963, to <tp:taxon-name>Pseudodiamerus</tp:taxon-name> (by <xref ref-type="bibr" rid="B14">Wood 1988</xref>).</p></tp:treatment-sec><ref-list><ref id="B10"><mixed-citation xmlns:xlink="http://www.w3.org/1999/xlink" xlink:type="simple"><person-group><name name-style="western"><surname>Schedl</surname><given-names>KE</given-names></name></person-group> (<year>1963</year>)<article-title> Zur Synonymie der Borkenkäfer IX. 209. Beitrag zur Morphologie und Systematik der Scolytoidea.</article-title><source>Entomologische Abhandlungen und Berichte aus dem Staatlichen Museum für Tierkunde in Dresden</source>, <volume>28</volume> (<issue>6</issue>):<fpage>257</fpage>-<lpage>268</lpage>.</mixed-citation></ref><ref id="B9"><mixed-citation xmlns:xlink="http://www.w3.org/1999/xlink" xlink:type="simple"><person-group><name name-style="western"><surname>Schedl</surname><given-names>KE</given-names></name></person-group> (<year>1962</year>)<article-title> Borken und AmbrosiaKäfer aus Hinterindien. 207. Beitrag zur Morphologie und Systematik der Scolytoidea.</article-title><source>Verhandlungen der Naturforschenden Gesellschaft in Basel</source>, <volume>73</volume> (<issue>1</issue>):<fpage>184</fpage>-<lpage>193</lpage>.</mixed-citation></ref><ref id="B1"><mixed-citation xmlns:xlink="http://www.w3.org/1999/xlink" xlink:type="simple"><person-group><name name-style="western"><surname>Alonso-Zarazaga</surname><given-names>MA</given-names></name><name name-style="western"><surname>Lyal</surname><given-names>CHC</given-names></name></person-group> (<year>2009</year>)<article-title> A catalogue of family and genus group names in Scolytinae (incl. Platypodini) with nomenclatural remarks (Coleoptera: Curculionidae).</article-title><source>Zootaxa</source><volume>2258</volume>:<fpage>1</fpage>-<lpage>134</lpage>.</mixed-citation></ref><ref id="B2"><mixed-citation xmlns:xlink="http://www.w3.org/1999/xlink" xlink:type="simple"><person-group><name name-style="western"><surname>Browne</surname><given-names>FG</given-names></name></person-group> (<year>1966</year>)<article-title> Some Platypodidae and Scolytidae (Coleoptera) from the Philippine, Bismarck and Solomone Islands.</article-title><source>Entomologiske Meddelelser</source><volume>34</volume>:<fpage>233</fpage>-<lpage>257</lpage>.</mixed-citation></ref><ref id="B14"><mixed-citation xmlns:xlink="http://www.w3.org/1999/xlink" xlink:type="simple"><person-group><name name-style="western"><surname>Wood</surname><given-names>SL</given-names></name></person-group> (<year>1988</year>)<article-title> Nomenclatural changes and new species of Scolytidae (Coleoptera).</article-title><source>Great Basin Naturalist</source><volume>48</volume>:<fpage>188</fpage>-<lpage>195</lpage>.</mixed-citation></ref></ref-list></tp:taxon-treatment>
