# Supplementary material for: Revision of the genus Phloeoditica Schedl - with description of two new genera and two new species in Phloeosinini (Coleoptera, Curculionidae, Scolytinae)
Source: Zookeys. 2010 Sep 17;(56):141–56. doi: 10.3897/zookeys.56.522 (PMC3088322; doi:10.3897/zookeys.56.522)
Supplement: XML Treatment for Phloeoditica curta [file zookeys.56.522-treatment2.xml]

<!DOCTYPE tp:taxon-treatment
  PUBLIC "-//TaxonX//DTD Taxonomic Treatment Publishing DTD v0 20100105//EN" "tax-treatment-NSO.dtd">
<tp:taxon-treatment xmlns:tp="http://www.plazi.org/taxpub"><tp:treatment-meta><mixed-citation publication-type="journal"><person-group><name><surname>Jordal</surname><given-names>Bjarte H.</given-names></name></person-group><article-title>Revision of the genus <italic>Phloeoditica</italic> Schedl - with description of two new genera and two new species in Phloeosinini (Coleoptera, Curculionidae, Scolytinae)</article-title><source>Zookeys</source><day>17</day><month>9</month><year>2010</year><volume>2010</volume><issue>56</issue><fpage>141</fpage><lpage>156</lpage><pub-id pub-id-type="doi">10.3897/zookeys.56.522</pub-id></mixed-citation></tp:treatment-meta><tp:nomenclature><tp:taxon-name>
                    	<tp:taxon-name-part taxon-name-part-type="genus">Phloeoditica</tp:taxon-name-part> 
                    	<tp:taxon-name-part taxon-name-part-type="species">curta</tp:taxon-name-part>
                    </tp:taxon-name><tp:taxon-authority>(Eggers, 1925)</tp:taxon-authority><xref ref-type="fig" rid="F1">Figs 1a</xref><xref ref-type="fig" rid="F4">4a</xref><xref ref-type="fig" rid="F5">5a</xref><xref ref-type="fig" rid="F6">6a</xref><xref ref-type="fig" rid="F7">7a</xref><tp:nomenclature-citation-list><tp:nomenclature-citation><tp:taxon-name>Kissophagus curtus</tp:taxon-name><comment><xref ref-type="bibr" rid="B3">Eggers 1925: 155</xref></comment></tp:nomenclature-citation><tp:nomenclature-citation><tp:taxon-name>Phloeoditica curtus</tp:taxon-name><comment> (Eggers); <xref ref-type="bibr" rid="B9">Schedl 1962</xref>: 189</comment></tp:nomenclature-citation></tp:nomenclature-citation-list></tp:nomenclature><tp:treatment-sec sec-type="Type material examined"><title>Type material examined.</title><sec sec-type="Lectotype"><title>Lectotype:</title><p>Burma with the following label data - “Kissophagus curtus n.sp. cotype, Eggers det 1924 / Mus. Pragense, Tenasserim, coll. Helfer / Cotype/ Dauerpräparat nr 2696 Fuehler, coll. Schedl” (NHMW) - current designation.</p></sec><sec sec-type="Other material examined"><title>Other material examined:</title><p>Bangladesh, Khulna, Sunderbaans, Katka, ex <tp:taxon-name>Pongamia pinnata</tp:taxon-name>, 27 Feb. 1997, L. R. Kirkendall, leg (6 specimens, NHCB); Vietnam, with the following label: “Hoa-Binh (Tonkin) (A. de Cooman). Coll. J. Clermont” (1 specimen, NHMW). The locality in Hoa-Binh is located west of Hanoi in Vietnam, and not the island of Tonkin as incorrectly inferred by <xref ref-type="bibr" rid="B15">Wood and Bright (1992)</xref>. Tonkin was the old colonial name of Vietnam.</p><fig id="F1" position="float" orientation="portrait"><label>Figure 1.</label><caption><p>Dorsal and frontal view of <tp:taxon-name>Phloeoditica curta</tp:taxon-name> (<bold>A</bold>), <tp:taxon-name>Phloeoditica elegans</tp:taxon-name> (<bold>B</bold>), <tp:taxon-name>Pseudoxylechinus setosus</tp:taxon-name> (<bold>C, D</bold>).</p></caption><graphic xmlns:xlink="http://www.w3.org/1999/xlink" xlink:href="ZooKeys-056-141-g001.jpg" position="float" orientation="portrait" xlink:type="simple"/></fig></sec></tp:treatment-sec><tp:treatment-sec sec-type="Diagnosis"><title>Diagnosis:</title><p>Interstriae broad and strongly elevated, with about three irregular rows of rounded scales and one median row of longer bristles separated on average by their length. Apex of metatibiae truncated and slightly excavated, surrounded by 4–5 proximally pointing small spines and a larger inner mucro. It is readily distinguished from <tp:taxon-name>Phloeoditica elegans</tp:taxon-name> by the rounded scales on the interstriae. DNA sequences in Genbank: COI, GQ470889; EF1a, AF308402.</p></tp:treatment-sec><tp:treatment-sec sec-type="Description"><title>Description:</title><p><bold>Length</bold> 2.1–2.5 mm, 1.9–2.1 times longer than wide. Colour dark brown, with yellow setae. <bold>Head</bold>. Frons slightly convex, transversely impressed above epistoma, a weaker and more narrow impressed area in central area, sometimes with a <!--PageBreak-->narrow and shallow median longitudinal groove towards upper level of eyes. Frons finely pubescent, setae coarse and slightly longer in impressed area, a few longer setae along epistomal margin. Eyes three times longer (dorso-ventrally) than wide, separated above by 2.2 times their width. Antennal club large, one oblique suture indicated by weak septum and a second false suture indicated by setae. Funiculus 5-segmented, scapus about three quarter length of funiculus and club combined. <bold>Pronotum</bold> 0.85 times as long as wide, constricted on anterior fourth, anterior margin and notum smooth, shiny, punctures separated by half their diameter; short bristle-like setae from each puncture. <bold>Elytra</bold> 1.4–1.5 times longer than wide, 1.9–2.0 times longer than pronotum, sides parallel on anterior two-thirds, apex subacuminate due to elevated interstriae 1 and 3. Base of elytra moderately procurved and elevated by a complete row of crenulations. Striae deeply impressed, punctures large, subquadrate, separated by half the length of a puncture and formed by transverse ridges. Interstriae as wide as striae, strongly elevated, interstriae 2 and 4 less elevated on declivity, punctures obscure, small granules of variable size mainly on declivity. Interstriae 10 not elevated, reaches level of metacoxae. Vestiture consisting of 2–3 irregular interstrial rows of densely placed rounded scales and one central row of longer bristles, each separated on average by their length. <bold>Hind wing</bold> with weakly pigmented veins, stigmal patch without apical tubercles or setae, six short setae along costal margin of stigma, cluster of five longer and softer costal setae at junction between R and<!--PageBreak--> SC-C. <bold>Sclerolepidia</bold> present along entire margin of metepisternum, small and hair-like; metepisternum with densely placed plumose scales. <bold>Legs</bold>. Procoxae separated by two-thirds the width of one coxa. Precoxal ridges very short, sharp. Mesocoxae separated by the width of one procoxa, mesocoxal process slightly proclinate. Metacoxae broadly separated. Protibiae armed by a long inner uncus curved towards outer margin and three socketed teeth embedded in cuticle along the outer lateral margin, the lower two close together and of similar size (type) or the inner tooth shorter (Bangladesh series). Mesotibiae armed by 4 lateral, socketed teeth. Metatibiae armed by 2 small lateral socketed teeth close to apex and 4–5 additional small apical spines along the outer and inner apical margin forming a semi-closed corbel-like structure. <bold>Proventriculus</bold> with apical plate about one-third as long as proventriculus, without median suture, with about 7 transverse and blunt ridges; femoral teeth small, irregularly placed; closing teeth few, long and soft; mastigatory brush rather weakly developed. <bold>Aedeagus</bold> about 5 times longer than wide, narrowly rounded at apex; apophyses about 2.5 times longer than aedeagal body (not clearly demarcated); a pair of short and narrow terminal plates present at apex; long inflated internal sac reaching half way between the apophyses, lightly sclerotised at apex. Tegmen a closed simple ring. Spiculum gastrale robust and L-shaped, with a tiny knob at posterior angle, about 0.8 as long as aedeagus. <bold>Female rectum</bold> with loop.</p></tp:treatment-sec><tp:treatment-sec sec-type="Comments"><title>Comments.</title><p>The type locality in Tenasserim is most likely in the province Tanintharyi of Myanmar (Burma). A designation of a lectotype is necessary because syntypes are mixed with specimens from different localities. The series examined from Bangladesh differ marginally from the type series collected in Myanmar and Vietnam by the smaller inner tooth at the protibial apex.</p></tp:treatment-sec><tp:treatment-sec><!--Section generated to contain objects referenced in tp:taxon-treatment.--><fig id="F4" position="float" orientation="portrait"><label>Figure 4.</label><caption><p>Posterior face of the left protibia of <tp:taxon-name>Phloeoditica curta</tp:taxon-name> (<bold>A</bold>), <tp:taxon-name>Phloeoditica elegans</tp:taxon-name> (<bold>B</bold>), <tp:taxon-name>Pseudoxylechinus setosus</tp:taxon-name> (<bold>C</bold>), <tp:taxon-name>Asiophilus phloeosinoides</tp:taxon-name> (<bold>D</bold>), <tp:taxon-name>Asiophilus macropunctatus</tp:taxon-name> (<bold>E</bold>), <tp:taxon-name>Microditica uniseriatus</tp:taxon-name> (<bold>F</bold>).</p></caption><graphic xmlns:xlink="http://www.w3.org/1999/xlink" xlink:href="ZooKeys-056-141-g004.jpg" position="float" orientation="portrait" xlink:type="simple"/></fig><fig id="F5" position="float" orientation="portrait"><label>Figure 5.</label><caption><p>Antennal club and funicle of<tp:taxon-name>Phloeoditica curta</tp:taxon-name> (<bold>A</bold>), <tp:taxon-name>Phloeoditica elegans</tp:taxon-name> (<bold>B</bold>), <tp:taxon-name>Asiophilus phloeosinoides</tp:taxon-name> (<bold>C</bold>), <tp:taxon-name>Asiophilus macropunctatus</tp:taxon-name> (<bold>D</bold>), <tp:taxon-name>Microditica uniseriatus</tp:taxon-name> (<bold>E</bold>).</p></caption><graphic xmlns:xlink="http://www.w3.org/1999/xlink" xlink:href="ZooKeys-056-141-g005.jpg" position="float" orientation="portrait" xlink:type="simple"/></fig><fig id="F6" position="float" orientation="portrait"><label>Figure 6.</label><caption><p>Basal part of hind wings in <tp:taxon-name>Phloeoditica curta</tp:taxon-name> (<bold>A</bold>)and <tp:taxon-name>Microditica uniseriata</tp:taxon-name> (<bold>B</bold>).</p></caption><graphic xmlns:xlink="http://www.w3.org/1999/xlink" xlink:href="ZooKeys-056-141-g006.jpg" position="float" orientation="portrait" xlink:type="simple"/></fig><fig id="F7" position="float" orientation="portrait"><label>Figure 7.</label><caption><p>Male genitalia with spiculum gastrale (<bold>A–B</bold>) and proventriculus (<bold>C–D</bold>) in <tp:taxon-name>Phloeoditica curta</tp:taxon-name> (<bold>A, C</bold>) and <tp:taxon-name>Microditica uniseriata</tp:taxon-name> (<bold>B, D</bold>).</p></caption><graphic xmlns:xlink="http://www.w3.org/1999/xlink" xlink:href="ZooKeys-056-141-g007.jpg" position="float" orientation="portrait" xlink:type="simple"/></fig></tp:treatment-sec><ref-list><ref id="B3"><mixed-citation xmlns:xlink="http://www.w3.org/1999/xlink" xlink:type="simple"><person-group><name name-style="western"><surname>Eggers</surname><given-names>H</given-names></name></person-group> (<year>1925</year>)<article-title> Ipidae aus Birma.</article-title><source>Sbornik Faunistickych Praci Entomologickeho Oddeleni Norodniho Museo Musea v Praze</source><volume>3</volume> (<issue>21</issue>):<fpage>151</fpage>-<lpage>160</lpage>.</mixed-citation></ref><ref id="B9"><mixed-citation xmlns:xlink="http://www.w3.org/1999/xlink" xlink:type="simple"><person-group><name name-style="western"><surname>Schedl</surname><given-names>KE</given-names></name></person-group> (<year>1962</year>)<article-title> Borken und AmbrosiaKäfer aus Hinterindien. 207. Beitrag zur Morphologie und Systematik der Scolytoidea.</article-title><source>Verhandlungen der Naturforschenden Gesellschaft in Basel</source>, <volume>73</volume> (<issue>1</issue>):<fpage>184</fpage>-<lpage>193</lpage>.</mixed-citation></ref><ref id="B15"><mixed-citation xmlns:xlink="http://www.w3.org/1999/xlink" xlink:type="simple"><person-group><name name-style="western"><surname>Wood</surname><given-names>SL</given-names></name><name name-style="western"><surname>Bright</surname><given-names>D</given-names></name></person-group> (<year>1992</year>)<article-title> A catalog of Scolytidae and Platypodidae (Coleoptera). Part 2: Taxonomic index.</article-title><source>Great Basin Naturalist Memoirs</source><volume>13</volume>:<fpage>1</fpage>-<lpage>1553</lpage>.</mixed-citation></ref></ref-list></tp:taxon-treatment>
