# Supplementary material for: Revision of the genus Phloeoditica Schedl - with description of two new genera and two new species in Phloeosinini (Coleoptera, Curculionidae, Scolytinae)
Source: Zookeys. 2010 Sep 17;(56):141–56. doi: 10.3897/zookeys.56.522 (PMC3088322; doi:10.3897/zookeys.56.522)
Supplement: XML Treatment for Phloeoditica elegans [file zookeys.56.522-treatment3.xml]

<!DOCTYPE tp:taxon-treatment
  PUBLIC "-//TaxonX//DTD Taxonomic Treatment Publishing DTD v0 20100105//EN" "tax-treatment-NSO.dtd">
<tp:taxon-treatment xmlns:tp="http://www.plazi.org/taxpub"><tp:treatment-meta><mixed-citation publication-type="journal"><person-group><name><surname>Jordal</surname><given-names>Bjarte H.</given-names></name></person-group><article-title>Revision of the genus <italic>Phloeoditica</italic> Schedl - with description of two new genera and two new species in Phloeosinini (Coleoptera, Curculionidae, Scolytinae)</article-title><source>Zookeys</source><day>17</day><month>9</month><year>2010</year><volume>2010</volume><issue>56</issue><fpage>141</fpage><lpage>156</lpage><pub-id pub-id-type="doi">10.3897/zookeys.56.522</pub-id></mixed-citation></tp:treatment-meta><tp:nomenclature><tp:taxon-name>
                    	<tp:taxon-name-part taxon-name-part-type="genus">Phloeoditica</tp:taxon-name-part> 
                    	<tp:taxon-name-part taxon-name-part-type="species">elegans</tp:taxon-name-part> 
                    </tp:taxon-name><tp:taxon-authority>Schedl, 1962</tp:taxon-authority><xref ref-type="fig" rid="F1">Figs 1b</xref><xref ref-type="fig" rid="F4">4b</xref><xref ref-type="fig" rid="F5">5b</xref><tp:nomenclature-citation-list><tp:nomenclature-citation><tp:taxon-name>Phloeoditica elegans</tp:taxon-name><comment><xref ref-type="bibr" rid="B9">Schedl 1962: 190</xref></comment></tp:nomenclature-citation></tp:nomenclature-citation-list></tp:nomenclature><tp:treatment-sec sec-type="Type material examined"><title>Type material examined.</title><p>2 paratypes: Vietnam with the following label data - “Tonkin, reg. de Hoa-Binh, A. de Cooman / Dauerpräparat nr 2081 Fuehler, coll. Schedl” and “Museum Paris, Tonkin, reg de Hoa-Binh, A. de Cooman 1929 / Dauerpräparat nr 2356 Fuehler, coll. Schedl” (NHMW).</p></tp:treatment-sec><tp:treatment-sec sec-type="Diagnosis"><title>Diagnosis:</title><p>Distinguished from <tp:taxon-name>Phloeoditica curta</tp:taxon-name> by the smaller size and the less elevated interstriae having a single row of erect hair-like bristles on interstria 1 and irregular rows of hair-like bristles on the remaining interstriae. The first suture of the antennal club has a more distinct septum visible without preparation.</p></tp:treatment-sec><tp:treatment-sec sec-type="Description"><title>Description:</title><p><bold>Length</bold> 1.7–2.0 mm, 2.0–2.2 times longer than wide. Colour dark brown, with yellow setae. <bold>Head</bold>. Frons convex, transversely impressed on lower half, especially just above epistoma. Short bristle-like setae evenly distributed from upper level of eyes to epistoma. Eyes three times longer (dorso-ventrally) than wide, separated above by 2.2 times their width. Antennal club large, one oblique suture indicated by a distinct <!--PageBreak-->septum and a second false suture indicated by setae only. Funiculus 5-segmented, scapus about three quarter length of funiculus and club combined. <bold>Pronotum</bold> 0.9 times as long as wide, weakly constricted on anterior third, anterior margin and notum smooth, shiny, punctures deep, subconfluent; short spatula-shaped setae from each puncture. <bold>Elytra</bold> 1.5 times longer than wide, 1.9 times longer than pronotum, sides slightly diverging posteriorly, rounded behind. Base of elytra moderately procurved and elevated by a complete row of crenulations. Striae slightly impressed, punctures large, deep, transversely oval, separated by half the length of a puncture. Interstriae slightly wider than striae, slightly elevated, punctures at base of erect setae obscure. Interstriae 10 sharply elevated, reaches level of metacoxae. Vestiture consisting of 2–3 irregular interstrial rows of recumbent bristle-like setae slightly longer than distance between them and one central row of longer erect bristles each separated on average by 2–3 times their length. <bold>Sclerolepidia</bold> present along entire margin of metepisternum, small and hair-like; metepisternum with densely placed plumose scales. <bold>Legs</bold>. Procoxae separated by one-third the width of one coxa. Precoxal ridges very short, sharp. Mesocoxae separated by the width of one procoxa, mesocoxal process proclinate. Protibiae armed by a long inner uncus curved laterally and three socketed teeth embedded in cuticle along the outer lateral margin, the lower two of similar size and closer together, much larger. Mesotibiae armed by 4 lateral, socketed teeth. Metatibiae armed by 3 lateral socketed teeth close to apex.</p></tp:treatment-sec><tp:treatment-sec sec-type="Comments"><title>Comments.</title><p>Types were mounted on cardboard which prevented examination of posterior ventral body parts. Types were not dissected for internal characters.</p></tp:treatment-sec><tp:treatment-sec><!--Section generated to contain objects referenced in tp:taxon-treatment.--><fig id="F1" position="float" orientation="portrait"><label>Figure 1.</label><caption><p>Dorsal and frontal view of <tp:taxon-name>Phloeoditica curta</tp:taxon-name> (<bold>A</bold>), <tp:taxon-name>Phloeoditica elegans</tp:taxon-name> (<bold>B</bold>), <tp:taxon-name>Pseudoxylechinus setosus</tp:taxon-name> (<bold>C, D</bold>).</p></caption><graphic xmlns:xlink="http://www.w3.org/1999/xlink" xlink:href="ZooKeys-056-141-g001.jpg" position="float" orientation="portrait" xlink:type="simple"/></fig><fig id="F4" position="float" orientation="portrait"><label>Figure 4.</label><caption><p>Posterior face of the left protibia of <tp:taxon-name>Phloeoditica curta</tp:taxon-name> (<bold>A</bold>), <tp:taxon-name>Phloeoditica elegans</tp:taxon-name> (<bold>B</bold>), <tp:taxon-name>Pseudoxylechinus setosus</tp:taxon-name> (<bold>C</bold>), <tp:taxon-name>Asiophilus phloeosinoides</tp:taxon-name> (<bold>D</bold>), <tp:taxon-name>Asiophilus macropunctatus</tp:taxon-name> (<bold>E</bold>), <tp:taxon-name>Microditica uniseriatus</tp:taxon-name> (<bold>F</bold>).</p></caption><graphic xmlns:xlink="http://www.w3.org/1999/xlink" xlink:href="ZooKeys-056-141-g004.jpg" position="float" orientation="portrait" xlink:type="simple"/></fig><fig id="F5" position="float" orientation="portrait"><label>Figure 5.</label><caption><p>Antennal club and funicle of<tp:taxon-name>Phloeoditica curta</tp:taxon-name> (<bold>A</bold>), <tp:taxon-name>Phloeoditica elegans</tp:taxon-name> (<bold>B</bold>), <tp:taxon-name>Asiophilus phloeosinoides</tp:taxon-name> (<bold>C</bold>), <tp:taxon-name>Asiophilus macropunctatus</tp:taxon-name> (<bold>D</bold>), <tp:taxon-name>Microditica uniseriatus</tp:taxon-name> (<bold>E</bold>).</p></caption><graphic xmlns:xlink="http://www.w3.org/1999/xlink" xlink:href="ZooKeys-056-141-g005.jpg" position="float" orientation="portrait" xlink:type="simple"/></fig></tp:treatment-sec><ref-list><ref id="B9"><mixed-citation xmlns:xlink="http://www.w3.org/1999/xlink" xlink:type="simple"><person-group><name name-style="western"><surname>Schedl</surname><given-names>KE</given-names></name></person-group> (<year>1962</year>)<article-title> Borken und AmbrosiaKäfer aus Hinterindien. 207. Beitrag zur Morphologie und Systematik der Scolytoidea.</article-title><source>Verhandlungen der Naturforschenden Gesellschaft in Basel</source>, <volume>73</volume> (<issue>1</issue>):<fpage>184</fpage>-<lpage>193</lpage>.</mixed-citation></ref></ref-list></tp:taxon-treatment>
