# Supplementary material for: Revision of the genus Phloeoditica Schedl - with description of two new genera and two new species in Phloeosinini (Coleoptera, Curculionidae, Scolytinae)
Source: Zookeys. 2010 Sep 17;(56):141–56. doi: 10.3897/zookeys.56.522 (PMC3088322; doi:10.3897/zookeys.56.522)
Supplement: XML Treatment for Pseudoxylechinus setosus [file zookeys.56.522-treatment4.xml]

<!DOCTYPE tp:taxon-treatment
  PUBLIC "-//TaxonX//DTD Taxonomic Treatment Publishing DTD v0 20100105//EN" "tax-treatment-NSO.dtd">
<tp:taxon-treatment xmlns:tp="http://www.plazi.org/taxpub"><tp:treatment-meta><mixed-citation publication-type="journal"><person-group><name><surname>Jordal</surname><given-names>Bjarte H.</given-names></name></person-group><article-title>Revision of the genus <italic>Phloeoditica</italic> Schedl - with description of two new genera and two new species in Phloeosinini (Coleoptera, Curculionidae, Scolytinae)</article-title><source>Zookeys</source><day>17</day><month>9</month><year>2010</year><volume>2010</volume><issue>56</issue><fpage>141</fpage><lpage>156</lpage><pub-id pub-id-type="doi">10.3897/zookeys.56.522</pub-id></mixed-citation></tp:treatment-meta><tp:nomenclature><tp:taxon-name>
                    	<tp:taxon-name-part taxon-name-part-type="genus">Pseudoxylechinus</tp:taxon-name-part> 
                    	<tp:taxon-name-part taxon-name-part-type="species">setosus</tp:taxon-name-part>
                    </tp:taxon-name><tp:taxon-authority>(Eggers, 1939)</tp:taxon-authority><tp:taxon-status xmlns:xlink="http://www.w3.org/1999/xlink" xlink:type="simple">comb. n.</tp:taxon-status><xref ref-type="fig" rid="F1">Figs 1c, d</xref><xref ref-type="fig" rid="F4">4c</xref><tp:nomenclature-citation-list><tp:nomenclature-citation><tp:taxon-name>Kissophagus setosus</tp:taxon-name><comment><xref ref-type="bibr" rid="B4">Eggers 1939: 3</xref></comment></tp:nomenclature-citation><tp:nomenclature-citation><tp:taxon-name>Phloeoditica setosa</tp:taxon-name><comment> (Eggers); <xref ref-type="bibr" rid="B9">Schedl 1962: 188</xref></comment></tp:nomenclature-citation></tp:nomenclature-citation-list></tp:nomenclature><tp:treatment-sec sec-type="Type material examined"><title>Type material examined.</title><p>Holotype: Burma with the following label data - “N. E. Burma, Kambaiti, 7000ft., 1.5.1934, R. Malaise/ Typus [red paper]/ Kissophagus setosus n. sp. Type Eggers det 1938 / 301 65”(NHRS). Other material examined: 1 specimen with the same data as holotype, status of specimen not specified (NHMW).</p></tp:treatment-sec><tp:treatment-sec sec-type="Diagnosis"><title>Diagnosis.</title><p>Distinguished from all genera in <tp:taxon-name>Phloeosinini</tp:taxon-name> by the strongly concave frons and further from <tp:taxon-name>Phloeoditica</tp:taxon-name> and <tp:taxon-name>Microditica</tp:taxon-name> genus nov. by the visible large and dome shaped scutellum, and by the gradually rounded lateral margin of the protibia having socketed teeth. It is distinguished from other <tp:taxon-name>Pseudoxylechinus</tp:taxon-name> species except <tp:taxon-name>Pseudoxylechinus indicus</tp:taxon-name> Wood by the strongly concave frons and hair-like ground vestiture, and further from <tp:taxon-name>Pseudoxylechinus indicus</tp:taxon-name> by the more obtusely rounded lower lateral margin of the impressed frons, by the broader pronotum, and by the broader interstriae.</p></tp:treatment-sec><tp:treatment-sec sec-type="Description"><title>Description:</title><p><bold>Length</bold> 2.7 mm, 2.1 times longer than wide. Colour dark brown with yellow setae. <bold>Head</bold>. Frons deeply concave between eyes from epistoma to upper level of eyes, upper half of impressed area reticulate with minute granules, shi<!--PageBreak-->ning below. Vestiture consisting of moderately long coarse setae over impressed area, slightly longer setae along lateral margin, sparse, minute setae above eyes. Eyes three times longer (dorso-ventrally) than wide, separated above by 3 times their width. Antennal club flattened, with one septate suture; funiculus possibly 6-segmented. <bold>Pronotum</bold> 0.8 times as long as wide, constricted on anterior third, anterior margin and notum lightly rugose, reticulate, punctures shallow, confluent; vestiture consisting of dense hair-like setae interspersed by a smaller number of longer and coarser bristles. <bold>Elytra</bold> 1.5 times longer than wide, 2.1 times longer than pronotum, sides subparallel on anterior two-thirds, rounded behind. Base of elytra procurved and elevated by a complete row of crenulations. Striae weakly impressed, punctures small, shallow, separated on average by less than their diameter. Interstriae three times wider than striae, weakly elevated, feebly granulated, punctures obscure. Interstria 10 not elevated, short, reaching beginning of metepisternum. Vestiture consisting of 4–5 irregular interstrial rows of hair-like setae (ground vestiture) and one central row of longer bristles each separated on average by their length. <bold>Sclerolepidia</bold> present along entire margin of metepisternum as small plumose scales; metepisternum with densely placed plumose scales. <bold>Legs</bold>. Procoxae separated by about half the width of one coxa (covered in glue). Precoxal ridges very short, sharp. Protibiae armed by six socketed teeth along the lateral and apical margin, the uppermost teeth half way and the remaining five close to the apical margin, inner uncus distinctly curved caudally. Mesotibiae armed by 4 lateral, socketed teeth. Metatibiae armed by 3 small lateral socketed teeth close to apex.</p></tp:treatment-sec><tp:treatment-sec sec-type="Comments"><title>Comments.</title><p>The holotype has lost both antennae and only a badly preserved microscope slide of the non-type specimen was available, indicating most likely a 6-segmented funicle. However, the similarity in other characters to the species of <tp:taxon-name>Pseudoxylechinus</tp:taxon-name> <xref ref-type="bibr" rid="B13">Wood and Huang (1986)</xref> is striking and the species undoubtedly belongs here. Some authors have noted that <tp:taxon-name>Pseudoxylechinus</tp:taxon-name> may be a synonym of the recently resurrected genus <tp:taxon-name>Longulus</tp:taxon-name> Krivolutskaya, but the two genera remained separate in the absence of sufficient type material (<xref ref-type="bibr" rid="B8">Mandelshtam et al. 2007</xref>). Most species of <tp:taxon-name>Pseudoxylechinus</tp:taxon-name> are nevertheless distinguished from <tp:taxon-name>Longulus</tp:taxon-name> by having a distinctly impressed lower male frons, particularly so in <tp:taxon-name>Pseudoxylechinus indicus</tp:taxon-name> and <tp:taxon-name>Pseudoxylechinus setosus</tp:taxon-name> (see <xref ref-type="bibr" rid="B12">Wood 1986</xref>).</p><p>The distribution of the genus ranges from Japan in the east, via Yunnan and Tibet to Darjeeling in the west (<xref ref-type="bibr" rid="B12">Wood 1986</xref>). Consequently <tp:taxon-name>Pseudoxylechinus setosus</tp:taxon-name> fits well within this geographical pattern.</p></tp:treatment-sec><tp:treatment-sec><!--Section generated to contain objects referenced in tp:taxon-treatment.--><fig id="F1" position="float" orientation="portrait"><label>Figure 1.</label><caption><p>Dorsal and frontal view of <tp:taxon-name>Phloeoditica curta</tp:taxon-name> (<bold>A</bold>), <tp:taxon-name>Phloeoditica elegans</tp:taxon-name> (<bold>B</bold>), <tp:taxon-name>Pseudoxylechinus setosus</tp:taxon-name> (<bold>C, D</bold>).</p></caption><graphic xmlns:xlink="http://www.w3.org/1999/xlink" xlink:href="ZooKeys-056-141-g001.jpg" position="float" orientation="portrait" xlink:type="simple"/></fig><fig id="F4" position="float" orientation="portrait"><label>Figure 4.</label><caption><p>Posterior face of the left protibia of <tp:taxon-name>Phloeoditica curta</tp:taxon-name> (<bold>A</bold>), <tp:taxon-name>Phloeoditica elegans</tp:taxon-name> (<bold>B</bold>), <tp:taxon-name>Pseudoxylechinus setosus</tp:taxon-name> (<bold>C</bold>), <tp:taxon-name>Asiophilus phloeosinoides</tp:taxon-name> (<bold>D</bold>), <tp:taxon-name>Asiophilus macropunctatus</tp:taxon-name> (<bold>E</bold>), <tp:taxon-name>Microditica uniseriatus</tp:taxon-name> (<bold>F</bold>).</p></caption><graphic xmlns:xlink="http://www.w3.org/1999/xlink" xlink:href="ZooKeys-056-141-g004.jpg" position="float" orientation="portrait" xlink:type="simple"/></fig></tp:treatment-sec><ref-list><ref id="B4"><mixed-citation xmlns:xlink="http://www.w3.org/1999/xlink" xlink:type="simple"><person-group><name name-style="western"><surname>Eggers</surname><given-names>H</given-names></name></person-group> (<year>1939</year>)<article-title> Entomological results from the Swedish expedition 1934 to Burma and British India. Coleoptera: Ipidae, gesammelt von Rene Malaise.</article-title><source>Arkiv för Zoologi</source><volume>31A(4)</volume>: <fpage>1</fpage>–<lpage>14</lpage>.</mixed-citation></ref><ref id="B9"><mixed-citation xmlns:xlink="http://www.w3.org/1999/xlink" xlink:type="simple"><person-group><name name-style="western"><surname>Schedl</surname><given-names>KE</given-names></name></person-group> (<year>1962</year>)<article-title> Borken und AmbrosiaKäfer aus Hinterindien. 207. Beitrag zur Morphologie und Systematik der Scolytoidea.</article-title><source>Verhandlungen der Naturforschenden Gesellschaft in Basel</source>, <volume>73</volume> (<issue>1</issue>):<fpage>184</fpage>-<lpage>193</lpage>.</mixed-citation></ref><ref id="B13"><mixed-citation xmlns:xlink="http://www.w3.org/1999/xlink" xlink:type="simple"><person-group><name name-style="western"><surname>Wood</surname><given-names>SL</given-names></name><name name-style="western"><surname>Huang</surname><given-names>FS</given-names></name></person-group> (<year>1986</year>)<article-title> New genus of Scolytidae (Coleoptera) from Asia.</article-title><source>Great Basin Naturalist</source><volume>46</volume>:<fpage>465</fpage>-<lpage>467</lpage>.</mixed-citation></ref><ref id="B8"><mixed-citation xmlns:xlink="http://www.w3.org/1999/xlink" xlink:type="simple"><person-group><name name-style="western"><surname>Mandelshtam</surname><given-names>M</given-names></name><name name-style="western"><surname>Petrov</surname><given-names>AV</given-names></name><name name-style="western"><surname>Barclay</surname><given-names>MVL</given-names></name><name name-style="western"><surname>Knížek</surname><given-names>M</given-names></name><name name-style="western"><surname>Beaver</surname><given-names>RA</given-names></name></person-group> (<year>2007</year>)<article-title> Taxonomic changes in Scolytinae (Coleoptera: Curculionidae) from Eastern Asia.</article-title><source>Russian Entomological Journal</source><volume>16</volume>:<fpage>459</fpage>-<lpage>464</lpage>.</mixed-citation></ref><ref id="B12"><mixed-citation xmlns:xlink="http://www.w3.org/1999/xlink" xlink:type="simple"><person-group><name name-style="western"><surname>Wood</surname><given-names>SL</given-names></name></person-group> (<year>1986</year>)<article-title> New Pseudoxylechinus (Coleoptera: Scolytidae) from India.</article-title><source>Great Basin Naturalist</source><volume>46</volume>: <lpage>468</lpage>.</mixed-citation></ref></ref-list></tp:taxon-treatment>
