# Supplementary material for: Revision of the genus Phloeoditica Schedl - with description of two new genera and two new species in Phloeosinini (Coleoptera, Curculionidae, Scolytinae)
Source: Zookeys. 2010 Sep 17;(56):141–56. doi: 10.3897/zookeys.56.522 (PMC3088322; doi:10.3897/zookeys.56.522)
Supplement: XML Treatment for Asiophilus [file zookeys.56.522-treatment5.xml]

<!DOCTYPE tp:taxon-treatment
  PUBLIC "-//TaxonX//DTD Taxonomic Treatment Publishing DTD v0 20100105//EN" "tax-treatment-NSO.dtd">
<tp:taxon-treatment xmlns:tp="http://www.plazi.org/taxpub"><tp:treatment-meta><mixed-citation publication-type="journal"><person-group><name><surname>Jordal</surname><given-names>Bjarte H.</given-names></name></person-group><article-title>Revision of the genus <italic>Phloeoditica</italic> Schedl - with description of two new genera and two new species in Phloeosinini (Coleoptera, Curculionidae, Scolytinae)</article-title><source>Zookeys</source><day>17</day><month>9</month><year>2010</year><volume>2010</volume><issue>56</issue><fpage>141</fpage><lpage>156</lpage><pub-id pub-id-type="doi">10.3897/zookeys.56.522</pub-id></mixed-citation></tp:treatment-meta><tp:nomenclature><tp:taxon-name>
                    	<tp:taxon-name-part taxon-name-part-type="genus">Asiophilus</tp:taxon-name-part> 
                    	<object-id xmlns:xlink="http://www.w3.org/1999/xlink" xlink:type="simple">urn:lsid:zoobank.org:act:936D10AE-DBA2-4ABB-9021-442FB0904F76</object-id>
                    </tp:taxon-name><tp:taxon-authority>Jordal</tp:taxon-authority><tp:taxon-status xmlns:xlink="http://www.w3.org/1999/xlink" xlink:type="simple">gen. n.</tp:taxon-status></tp:nomenclature><tp:treatment-sec sec-type="Type species"><title>Type species:</title><p><tp:taxon-name>Phloeoditica phloeosinoides</tp:taxon-name> Browne, 1966, by current designation.</p></tp:treatment-sec><tp:treatment-sec sec-type="Diagnosis"><title>Diagnosis:</title><p>A typical phloeosinine genus with 5-segmented funicle, flattened club with two oblique sutures and widely separated pro- and mesocoxae. It is readily distin<!--PageBreak-->guished from <tp:taxon-name>Phloeosinus</tp:taxon-name> by the entire eye and less produced outer apical margin of the protibiae, and by the ascending venter.</p></tp:treatment-sec><tp:treatment-sec sec-type="Description"><title>Description:</title><p>Body length 1.5–1.65 mm. Frons convex; eyes entire, distance between eyes 2.7–2.9 their width; funicle 5-segmented, antennal club large and moderately flattened, with two oblique sutures. Pronotum and elytra roughly punctured, with a pair of medial closely set erect setae. Scutellum large, flat, slightly sunken with a small depression in elytra around scutellum; elytral base procurved, raised with a single complete row of crenulations. Metepisternal setae hair-like or bifid. All coxae widely separated; protibiae with 5–6 lateral and apical socketed teeth. Venter ascending to meet elytral apex.</p></tp:treatment-sec><tp:treatment-sec sec-type="Etymology"><title>Etymology.</title><p>From the Greek word philos (having affinity for) and Asia, referring to the type localities in Vietnam and Philippines.</p></tp:treatment-sec><tp:treatment-sec sec-type="Comments"><title>Comments.</title><p><xref ref-type="bibr" rid="B2">Browne (1966)</xref> placed <tp:taxon-name>Phloeoditica phloeosinoides</tp:taxon-name> in <tp:taxon-name>Phloeoditica</tp:taxon-name> with much hesitation and referred to several characters that deviate from <tp:taxon-name>Phloeoditica curta</tp:taxon-name> and <tp:taxon-name>Phloeoditica elegans</tp:taxon-name>, e.g. the larger and dorsally visible scutellum, the scant vestiture, and two real sutures in the antennal club. Species of this genus bear some superficial resemblance to the hylesinine genus <tp:taxon-name>Ficicis</tp:taxon-name>, but is readily distinguished by the 5-segmented funicle and the lack of pronotal asperities. Taxa included: <tp:taxon-name>Asiophilus phloeosinoides</tp:taxon-name> (Browne) and <tp:taxon-name>Asiophilus macropunctatus</tp:taxon-name> Jordal, sp. n.</p></tp:treatment-sec><ref-list><ref id="B2"><mixed-citation xmlns:xlink="http://www.w3.org/1999/xlink" xlink:type="simple"><person-group><name name-style="western"><surname>Browne</surname><given-names>FG</given-names></name></person-group> (<year>1966</year>)<article-title> Some Platypodidae and Scolytidae (Coleoptera) from the Philippine, Bismarck and Solomone Islands.</article-title><source>Entomologiske Meddelelser</source><volume>34</volume>:<fpage>233</fpage>-<lpage>257</lpage>.</mixed-citation></ref></ref-list></tp:taxon-treatment>
