# Supplementary material for: Revision of the genus Phloeoditica Schedl - with description of two new genera and two new species in Phloeosinini (Coleoptera, Curculionidae, Scolytinae)
Source: Zookeys. 2010 Sep 17;(56):141–56. doi: 10.3897/zookeys.56.522 (PMC3088322; doi:10.3897/zookeys.56.522)
Supplement: XML Treatment for Asiophilus phloeosinoides [file zookeys.56.522-treatment6.xml]

<!DOCTYPE tp:taxon-treatment
  PUBLIC "-//TaxonX//DTD Taxonomic Treatment Publishing DTD v0 20100105//EN" "tax-treatment-NSO.dtd">
<tp:taxon-treatment xmlns:tp="http://www.plazi.org/taxpub"><tp:treatment-meta><mixed-citation publication-type="journal"><person-group><name><surname>Jordal</surname><given-names>Bjarte H.</given-names></name></person-group><article-title>Revision of the genus <italic>Phloeoditica</italic> Schedl - with description of two new genera and two new species in Phloeosinini (Coleoptera, Curculionidae, Scolytinae)</article-title><source>Zookeys</source><day>17</day><month>9</month><year>2010</year><volume>2010</volume><issue>56</issue><fpage>141</fpage><lpage>156</lpage><pub-id pub-id-type="doi">10.3897/zookeys.56.522</pub-id></mixed-citation></tp:treatment-meta><tp:nomenclature><tp:taxon-name>
                    	<tp:taxon-name-part taxon-name-part-type="genus">Asiophilus</tp:taxon-name-part> 
                    	<tp:taxon-name-part taxon-name-part-type="species">phloeosinoides</tp:taxon-name-part> 
                    </tp:taxon-name><tp:taxon-authority>(Browne, 1966)</tp:taxon-authority><tp:taxon-status xmlns:xlink="http://www.w3.org/1999/xlink" xlink:type="simple">comb. n.</tp:taxon-status><xref ref-type="fig" rid="F2">Figs 2a–c</xref><xref ref-type="fig" rid="F4">4d</xref><xref ref-type="fig" rid="F5">5c</xref><tp:nomenclature-citation-list><tp:nomenclature-citation><tp:taxon-name>Asiophilus phloeosinoides</tp:taxon-name><comment><xref ref-type="bibr" rid="B2">Browne 1966: 243</xref>.</comment></tp:nomenclature-citation></tp:nomenclature-citation-list></tp:nomenclature><tp:treatment-sec sec-type="Type material examined"><title>Type material examined.</title><p>Holotype: “Philippines, Tawi Tawi, Tarawakan, north of Batu Batu, 21. Oct 1961, Noona Dan Exp. 61–62 / Caught by mercury-light 18.30–00.30”. The holotype is pinned on a minuten-pin.</p><fig id="F2" position="float" orientation="portrait"><label>Figure 2.</label><caption><p>Dorsal, sinistral and front view of <tp:taxon-name>Asiophilus phloeosinoides</tp:taxon-name> (<bold>A–C</bold>) and <tp:taxon-name>Asiophilus macropunctatus</tp:taxon-name> (<bold>D–F</bold>).</p></caption><graphic xmlns:xlink="http://www.w3.org/1999/xlink" xlink:href="ZooKeys-056-141-g002.jpg" position="float" orientation="portrait" xlink:type="simple"/></fig></tp:treatment-sec><tp:treatment-sec sec-type="Diagnosis"><title>Diagnosis.</title><p>Distinguished from <tp:taxon-name>Asiophilus macropunctatus</tp:taxon-name> by the more sparsely punctured frons, by the less asperate interstriae, by the scant elytral vestiture, and by the protibiae bearing 5 and not 6 lateral socketed teeth.</p></tp:treatment-sec><tp:treatment-sec sec-type="Description"><title>Description:</title><p><bold>Length</bold> 1.5 mm, 2.0 times longer than wide. Colour dark reddish-brown. <bold>Head</bold>. Frons weakly convex above to flattened below, transversely impressed just above epistoma; punctures few, small and shallow. Vestiture consisting of 5–6 setae along epistomal margin, and almost invisible fine setae above. Eyes three times longer (dorso-ventrally) than wide, separated above by 2.7 times their width. Antennal club large, moderately flattened and oval, with two regularly spaced oblique sutures, finely pubescent. Funiculus 5-segmented, scapus about 0.8 times as long as the length of funiculus and club combined. <bold>Pronotum</bold> 0.85 times as long as wide, distinctly constricted on anterior third, notum roughly punctured, weakly granulated along anterior-lateral areas, punctures irregularly separated by about half their diameter; vestiture consisting of scant minute setae in punctures and a pair of medially placed longer<!--PageBreak--> erect setae. <bold>Elytra</bold> 1.3 times longer than wide, 1.7 times longer than pronotum, sides subparallel on anterior half, apex rounded. Base of elytra procurved and elevated by a complete row of crenulations. Striae impressed, punctures variably large, deep, subconfluent. Interstriae as wide as striae, slightly elevated, rugose, shining, with punctures about half the size of strial punctures and more widely spaced. Interstriae 10 reaching level of metacoxae. Vestiture consisting of interstrial rows of tiny recumbent setae. <bold>Sclerolepidia</bold> present along entire margin of metepisternum, very small; metepisternum almost glabrous, with scant minute setae. <bold>Legs</bold>. Procoxae separated by width of one coxa. Precoxal ridges short, distinct. Mesocoxae separated by slightly more than the width of procoxa, mesocoxal process vertical. Protibiae armed by 5 socketed teeth along the lateral and apical margin and one lightly curved inner mucro. Mesotibiae armed by 5 lateral, socketed teeth. Metatibiae armed by 4 lateral socketed teeth on apical half.</p></tp:treatment-sec><tp:treatment-sec sec-type="Comments"><title>Comments.</title><p>This species is only known from the unique type specimen. The type locality Tawi Tawi is a small island just east of Sabah.</p></tp:treatment-sec><tp:treatment-sec><!--Section generated to contain objects referenced in tp:taxon-treatment.--><fig id="F4" position="float" orientation="portrait"><label>Figure 4.</label><caption><p>Posterior face of the left protibia of <tp:taxon-name>Phloeoditica curta</tp:taxon-name> (<bold>A</bold>), <tp:taxon-name>Phloeoditica elegans</tp:taxon-name> (<bold>B</bold>), <tp:taxon-name>Pseudoxylechinus setosus</tp:taxon-name> (<bold>C</bold>), <tp:taxon-name>Asiophilus phloeosinoides</tp:taxon-name> (<bold>D</bold>), <tp:taxon-name>Asiophilus macropunctatus</tp:taxon-name> (<bold>E</bold>), <tp:taxon-name>Microditica uniseriatus</tp:taxon-name> (<bold>F</bold>).</p></caption><graphic xmlns:xlink="http://www.w3.org/1999/xlink" xlink:href="ZooKeys-056-141-g004.jpg" position="float" orientation="portrait" xlink:type="simple"/></fig><fig id="F5" position="float" orientation="portrait"><label>Figure 5.</label><caption><p>Antennal club and funicle of<tp:taxon-name>Phloeoditica curta</tp:taxon-name> (<bold>A</bold>), <tp:taxon-name>Phloeoditica elegans</tp:taxon-name> (<bold>B</bold>), <tp:taxon-name>Asiophilus phloeosinoides</tp:taxon-name> (<bold>C</bold>), <tp:taxon-name>Asiophilus macropunctatus</tp:taxon-name> (<bold>D</bold>), <tp:taxon-name>Microditica uniseriatus</tp:taxon-name> (<bold>E</bold>).</p></caption><graphic xmlns:xlink="http://www.w3.org/1999/xlink" xlink:href="ZooKeys-056-141-g005.jpg" position="float" orientation="portrait" xlink:type="simple"/></fig></tp:treatment-sec><ref-list><ref id="B2"><mixed-citation xmlns:xlink="http://www.w3.org/1999/xlink" xlink:type="simple"><person-group><name name-style="western"><surname>Browne</surname><given-names>FG</given-names></name></person-group> (<year>1966</year>)<article-title> Some Platypodidae and Scolytidae (Coleoptera) from the Philippine, Bismarck and Solomone Islands.</article-title><source>Entomologiske Meddelelser</source><volume>34</volume>:<fpage>233</fpage>-<lpage>257</lpage>.</mixed-citation></ref></ref-list></tp:taxon-treatment>
