# Supplementary material for: Revision of the genus Phloeoditica Schedl - with description of two new genera and two new species in Phloeosinini (Coleoptera, Curculionidae, Scolytinae)
Source: Zookeys. 2010 Sep 17;(56):141–56. doi: 10.3897/zookeys.56.522 (PMC3088322; doi:10.3897/zookeys.56.522)
Supplement: XML Treatment for Asiophilus macropunctatus [file zookeys.56.522-treatment7.xml]

<!DOCTYPE tp:taxon-treatment
  PUBLIC "-//TaxonX//DTD Taxonomic Treatment Publishing DTD v0 20100105//EN" "tax-treatment-NSO.dtd">
<tp:taxon-treatment xmlns:tp="http://www.plazi.org/taxpub"><tp:treatment-meta><mixed-citation publication-type="journal"><person-group><name><surname>Jordal</surname><given-names>Bjarte H.</given-names></name></person-group><article-title>Revision of the genus <italic>Phloeoditica</italic> Schedl - with description of two new genera and two new species in Phloeosinini (Coleoptera, Curculionidae, Scolytinae)</article-title><source>Zookeys</source><day>17</day><month>9</month><year>2010</year><volume>2010</volume><issue>56</issue><fpage>141</fpage><lpage>156</lpage><pub-id pub-id-type="doi">10.3897/zookeys.56.522</pub-id></mixed-citation></tp:treatment-meta><tp:nomenclature><tp:taxon-name>
                    	<tp:taxon-name-part taxon-name-part-type="genus">Asiophilus</tp:taxon-name-part> 
                    	<tp:taxon-name-part taxon-name-part-type="species">macropunctatus</tp:taxon-name-part>
                    	<object-id xmlns:xlink="http://www.w3.org/1999/xlink" xlink:type="simple">urn:lsid:zoobank.org:act:C7E42DF9-B578-4296-ABC1-4C0B1E293DA9</object-id>
                    </tp:taxon-name><tp:taxon-authority>Jordal</tp:taxon-authority><tp:taxon-status xmlns:xlink="http://www.w3.org/1999/xlink" xlink:type="simple">sp. n.</tp:taxon-status><xref ref-type="fig" rid="F2">Figs 2d–f</xref><xref ref-type="fig" rid="F4">4e</xref><xref ref-type="fig" rid="F5">5d</xref></tp:nomenclature><tp:treatment-sec sec-type="Type material"><title>Type material.</title><p>Holotype: “Vietnam: Lao Cai, ca. 12km along road from Sapa to Lai Chau, 1950m, 22°20'58"N; 103°46'15"E, 1–12.V.1999, B. Hubley, pan traps (yellow), margin of 6m wide stream, edge of bamboo/2° forest”.</p></tp:treatment-sec><tp:treatment-sec sec-type="Diagnosis"><title>Diagnosis.</title><p>Distinguished from <tp:taxon-name>Asiophilus phloeosinoides</tp:taxon-name> by the more coarsely punctured frons and pronotum, by the elytral vestiture consisting of bristle-like interstrial setae, and by the protibiae bearing 6 lateral socketed teeth.</p></tp:treatment-sec><tp:treatment-sec sec-type="Description"><title>Description:</title><p><bold>Length</bold> 1.65 mm, 2.0 times longer than wide. Colour dark brown or black. <bold>Head</bold>. Frons weakly convex, transversely impressed just above epistoma, punctures large, nearly confluent. Scant minute setae in punctures, about 12 longer setae along the epistomal margin. Eyes three times longer (dorso-ventrally) than wide, separated above by 2.9 times their width. Antennal club large, moderately flattened and oval, with two regularly spaced oblique sutures, finely pubescent. Funiculus 5-segmented, scapus about 0.8 times as long as the length of funiculus and club combined. <bold>Pronotum</bold> 0.8 times as long as wide, distinctly constricted on anterior third, notum roughly and densely punctured, punctures subconfluent; vestiture consisting of scant minute setae in punctures and a pair of median longer erect setae. <bold>Elytra</bold> 1.3 times longer than wide, 1.9 times longer than pronotum, sides subparallel on anterior two-thirds, apex rounded. Base of elytra strongly procurved and elevated by a complete row of crenulations. Striae impressed, punctures large, deep, separated by about one-quarter their diameter. Interstriae as wide as striae, slightly elevated, rugose, shining, with irregularly sized and more widely spaced punctures about half the size of strial punctures. Interstriae 8 and 9 on posterior half more elevated and sharply <!--PageBreak-->crenulated; interstriae 10 reaching level of metacoxae. Vestiture on disk consisting of interstrial rows of recumbent hair-like setae separated by less than their length, strial setae minute; on declivity interstrial setae in two confused rows. <bold>Sclerolepidia</bold> present along entire margin of metepisternum, very small; metepisternum with scant bifid setae, densely clothed closer to endosternum. <bold>Legs</bold>. Procoxae separated by width of one coxa. Precoxal ridges short, distinct. Mesocoxae separated by slightly more than the width of procoxa, mesocoxal process vertical. Protibiae armed by 6 socketed teeth along the lateral and apical margin and one lightly curved inner mucro. Mesotibiae armed by 6 lateral, socketed teeth. Metatibiae armed by 5 lateral socketed teeth on apical half.</p></tp:treatment-sec><tp:treatment-sec sec-type="Comments"><title>Comments.</title><p>Only known by the unique type specimen from high altitude in Northern Vietnam.<!--PageBreak--></p></tp:treatment-sec><tp:treatment-sec><!--Section generated to contain objects referenced in tp:taxon-treatment.--><fig id="F2" position="float" orientation="portrait"><label>Figure 2.</label><caption><p>Dorsal, sinistral and front view of <tp:taxon-name>Asiophilus phloeosinoides</tp:taxon-name> (<bold>A–C</bold>) and <tp:taxon-name>Asiophilus macropunctatus</tp:taxon-name> (<bold>D–F</bold>).</p></caption><graphic xmlns:xlink="http://www.w3.org/1999/xlink" xlink:href="ZooKeys-056-141-g002.jpg" position="float" orientation="portrait" xlink:type="simple"/></fig><fig id="F4" position="float" orientation="portrait"><label>Figure 4.</label><caption><p>Posterior face of the left protibia of <tp:taxon-name>Phloeoditica curta</tp:taxon-name> (<bold>A</bold>), <tp:taxon-name>Phloeoditica elegans</tp:taxon-name> (<bold>B</bold>), <tp:taxon-name>Pseudoxylechinus setosus</tp:taxon-name> (<bold>C</bold>), <tp:taxon-name>Asiophilus phloeosinoides</tp:taxon-name> (<bold>D</bold>), <tp:taxon-name>Asiophilus macropunctatus</tp:taxon-name> (<bold>E</bold>), <tp:taxon-name>Microditica uniseriatus</tp:taxon-name> (<bold>F</bold>).</p></caption><graphic xmlns:xlink="http://www.w3.org/1999/xlink" xlink:href="ZooKeys-056-141-g004.jpg" position="float" orientation="portrait" xlink:type="simple"/></fig><fig id="F5" position="float" orientation="portrait"><label>Figure 5.</label><caption><p>Antennal club and funicle of<tp:taxon-name>Phloeoditica curta</tp:taxon-name> (<bold>A</bold>), <tp:taxon-name>Phloeoditica elegans</tp:taxon-name> (<bold>B</bold>), <tp:taxon-name>Asiophilus phloeosinoides</tp:taxon-name> (<bold>C</bold>), <tp:taxon-name>Asiophilus macropunctatus</tp:taxon-name> (<bold>D</bold>), <tp:taxon-name>Microditica uniseriatus</tp:taxon-name> (<bold>E</bold>).</p></caption><graphic xmlns:xlink="http://www.w3.org/1999/xlink" xlink:href="ZooKeys-056-141-g005.jpg" position="float" orientation="portrait" xlink:type="simple"/></fig></tp:treatment-sec></tp:taxon-treatment>
