# Supplementary material for: Revision of the genus Phloeoditica Schedl - with description of two new genera and two new species in Phloeosinini (Coleoptera, Curculionidae, Scolytinae)
Source: Zookeys. 2010 Sep 17;(56):141–56. doi: 10.3897/zookeys.56.522 (PMC3088322; doi:10.3897/zookeys.56.522)
Supplement: XML Treatment for Microditica [file zookeys.56.522-treatment8.xml]

<!DOCTYPE tp:taxon-treatment
  PUBLIC "-//TaxonX//DTD Taxonomic Treatment Publishing DTD v0 20100105//EN" "tax-treatment-NSO.dtd">
<tp:taxon-treatment xmlns:tp="http://www.plazi.org/taxpub"><tp:treatment-meta><mixed-citation publication-type="journal"><person-group><name><surname>Jordal</surname><given-names>Bjarte H.</given-names></name></person-group><article-title>Revision of the genus <italic>Phloeoditica</italic> Schedl - with description of two new genera and two new species in Phloeosinini (Coleoptera, Curculionidae, Scolytinae)</article-title><source>Zookeys</source><day>17</day><month>9</month><year>2010</year><volume>2010</volume><issue>56</issue><fpage>141</fpage><lpage>156</lpage><pub-id pub-id-type="doi">10.3897/zookeys.56.522</pub-id></mixed-citation></tp:treatment-meta><tp:nomenclature><tp:taxon-name>
                    	<tp:taxon-name-part taxon-name-part-type="genus">Microditica</tp:taxon-name-part>
                    	<object-id xmlns:xlink="http://www.w3.org/1999/xlink" xlink:type="simple">urn:lsid:zoobank.org:act:284A0489-1042-4083-AB27-3BF7E41B399F</object-id>
                    </tp:taxon-name><tp:taxon-authority>Jordal</tp:taxon-authority><tp:taxon-status xmlns:xlink="http://www.w3.org/1999/xlink" xlink:type="simple">gen. n.</tp:taxon-status></tp:nomenclature><tp:treatment-sec sec-type="Type species"><title>Type species:</title><p><tp:taxon-name>Microditica uniseriata</tp:taxon-name> Jordal, sp. n., monotypic.</p><fig id="F3" position="float" orientation="portrait"><label>Figure 3.</label><caption><p>Dorsal and sinistral view of <tp:taxon-name>Microditica uniseriatus</tp:taxon-name>.</p></caption><graphic xmlns:xlink="http://www.w3.org/1999/xlink" xlink:href="ZooKeys-056-141-g003.jpg" position="float" orientation="portrait" xlink:type="simple"/></fig></tp:treatment-sec><tp:treatment-sec sec-type="Diagnosis"><title>Diagnosis.</title><p>Typical phloeosinine genus with a 5-segmented funicle, barely visible scutellum and the broadly separated pro- and mesocoxae. The genus is diagnosed by the unique long and laterally curved inner uncus (mucro) of the protibiae, by the deeply grooved antennal club, and by the short crenulations at the elytral base reaching only to interstriae 5.</p></tp:treatment-sec><tp:treatment-sec sec-type="Description"><title>Description:</title><p>Frons convex and nearly glabrous in both sexes; eyes entire; funicle 5-segmented, antennal club large, with deeply grooved sutures. Pronotum smooth and shiny. Scutellum very small, flush with elytra and mainly visible on anterior slope. Elytral base nearly straight, with a single row of crenulations from scutellum to interstriae 5. Metepisternal setae scale-like; sclerolepidia distinct, small. Protibiae with the inner uncus very large and curved laterally, lateral teeth apparently unsocketed. Hind wings with four setae along costal margin at stigmal patch, hind margin from base to tip with long setae. All coxae widely separated, mesosternal process vertical. Postnotum fused to metanotum, scutoscutellar suture parallel to sutural groove for two-third of its length, then curves relatively abruptly laterally. Proventriculus simple, without apical sutural teeth or posterior mastigatory brush. Male aedeagus weakly sclerotised, spiculum gastrale weakly forked and tegmen a simple ring.</p></tp:treatment-sec><tp:treatment-sec sec-type="Etymology"><title>Etymology.</title><p>The Greek name micro (small) refers to the small size of a bark boring beetle; ditica is a Latinised form of the Greek feminine adjective dytiké (that likes to penetrate) (<xref ref-type="bibr" rid="B1">Alonso-Zarazaga and Lyal 2009</xref>).</p></tp:treatment-sec><tp:treatment-sec sec-type="Comments"><title>Comments:</title><p>This genus shares most characteristics with <tp:taxon-name>Phloeoditica</tp:taxon-name> but is readily distinguished by the differently shaped protibia, the incomplete row of crenulations at the base of elytra, by the lack of ground vestiture, by the number and position of setae on the front and hind margin of the hind wings, and by the scutoscutellar suture following the scutellar grove much longer posteriad. The long setae along the hind margin are typical for small sized beetles (<xref ref-type="bibr" rid="B7">Kuschel et al. 2000</xref>) and may not be of significant <!--PageBreak-->phylogenetic value. Phylogenetic analyses of combined COI and EF-1α nucleotide data show that <tp:taxon-name>Microditica</tp:taxon-name> and <tp:taxon-name>Phloeoditica</tp:taxon-name> are quite unrelated and do not necessarily form a monophyletic group (unpublished data). This taxon share a few characters with other tribes such as <tp:taxon-name>Phloeotribini</tp:taxon-name> (semiarticulated antennal club) and <tp:taxon-name>Hypoborini</tp:taxon-name> (interrupted row of crenulations at base of elytra), but is readily distinguished from all taxa in those tribes by the broadly separated coxae.<!--PageBreak--></p><fig id="F4" position="float" orientation="portrait"><label>Figure 4.</label><caption><p>Posterior face of the left protibia of <tp:taxon-name>Phloeoditica curta</tp:taxon-name> (<bold>A</bold>), <tp:taxon-name>Phloeoditica elegans</tp:taxon-name> (<bold>B</bold>), <tp:taxon-name>Pseudoxylechinus setosus</tp:taxon-name> (<bold>C</bold>), <tp:taxon-name>Asiophilus phloeosinoides</tp:taxon-name> (<bold>D</bold>), <tp:taxon-name>Asiophilus macropunctatus</tp:taxon-name> (<bold>E</bold>), <tp:taxon-name>Microditica uniseriatus</tp:taxon-name> (<bold>F</bold>).</p></caption><graphic xmlns:xlink="http://www.w3.org/1999/xlink" xlink:href="ZooKeys-056-141-g004.jpg" position="float" orientation="portrait" xlink:type="simple"/></fig><fig id="F5" position="float" orientation="portrait"><label>Figure 5.</label><caption><p>Antennal club and funicle of<tp:taxon-name>Phloeoditica curta</tp:taxon-name> (<bold>A</bold>), <tp:taxon-name>Phloeoditica elegans</tp:taxon-name> (<bold>B</bold>), <tp:taxon-name>Asiophilus phloeosinoides</tp:taxon-name> (<bold>C</bold>), <tp:taxon-name>Asiophilus macropunctatus</tp:taxon-name> (<bold>D</bold>), <tp:taxon-name>Microditica uniseriatus</tp:taxon-name> (<bold>E</bold>).</p></caption><graphic xmlns:xlink="http://www.w3.org/1999/xlink" xlink:href="ZooKeys-056-141-g005.jpg" position="float" orientation="portrait" xlink:type="simple"/></fig><fig id="F6" position="float" orientation="portrait"><label>Figure 6.</label><caption><p>Basal part of hind wings in <tp:taxon-name>Phloeoditica curta</tp:taxon-name> (<bold>A</bold>)and <tp:taxon-name>Microditica uniseriata</tp:taxon-name> (<bold>B</bold>).</p></caption><graphic xmlns:xlink="http://www.w3.org/1999/xlink" xlink:href="ZooKeys-056-141-g006.jpg" position="float" orientation="portrait" xlink:type="simple"/></fig><fig id="F7" position="float" orientation="portrait"><label>Figure 7.</label><caption><p>Male genitalia with spiculum gastrale (<bold>A–B</bold>) and proventriculus (<bold>C–D</bold>) in <tp:taxon-name>Phloeoditica curta</tp:taxon-name> (<bold>A, C</bold>) and <tp:taxon-name>Microditica uniseriata</tp:taxon-name> (<bold>B, D</bold>).</p></caption><graphic xmlns:xlink="http://www.w3.org/1999/xlink" xlink:href="ZooKeys-056-141-g007.jpg" position="float" orientation="portrait" xlink:type="simple"/></fig></tp:treatment-sec><ref-list><ref id="B1"><mixed-citation xmlns:xlink="http://www.w3.org/1999/xlink" xlink:type="simple"><person-group><name name-style="western"><surname>Alonso-Zarazaga</surname><given-names>MA</given-names></name><name name-style="western"><surname>Lyal</surname><given-names>CHC</given-names></name></person-group> (<year>2009</year>)<article-title> A catalogue of family and genus group names in Scolytinae (incl. Platypodini) with nomenclatural remarks (Coleoptera: Curculionidae).</article-title><source>Zootaxa</source><volume>2258</volume>:<fpage>1</fpage>-<lpage>134</lpage>.</mixed-citation></ref><ref id="B7"><mixed-citation xmlns:xlink="http://www.w3.org/1999/xlink" xlink:type="simple"><person-group><name name-style="western"><surname>Kuschel</surname><given-names>G</given-names></name><name name-style="western"><surname>Leschen</surname><given-names>RAB</given-names></name><name name-style="western"><surname>Zimmerman</surname><given-names>EC</given-names></name></person-group> (<year>2000</year>)<article-title> Platypodidae under scrutiny.</article-title><source>Invertebrate Taxonomy</source><volume>14</volume>:<fpage>771</fpage>-<lpage>805</lpage>.</mixed-citation></ref></ref-list></tp:taxon-treatment>
